# Supplementary material for: Pharmacokinetics of Bupivacaine Following Administration by an Ultrasound-Guided Transversus Abdominis Plane Block in Cats Undergoing Ovariohysterectomy
Source: Pharmaceutics. 2022 Jul 25;14(8):1548. doi: 10.3390/pharmaceutics14081548 (PMC9331386; doi:10.3390/pharmaceutics14081548)
Supplement: Supplementary file 1 [file pharmaceutics-14-01548-s001.zip]

Archive with 1 entries (1 files):
- pharmaceutics-1782613-supplementary.pdf
